# Supplementary material for: Preparation of Multilayered Polymeric Structures Using a Novel Four-Needle Coaxial Electrohydrodynamic Device
Source: Macromol Rapid Commun. 2014 Feb 8;35(6):618–23. doi: 10.1002/marc.201300777 (PMC4237175; doi:10.1002/marc.201300777)
Supplement: Supplementary file 2 — Supplementary [file marc0035-0618-SD2.txt]

Copyright WILEY‐VCH Verlag GmbH & Co. KGaA, 69469 Weinheim, Germany, 2014. 
 
 
 
 
  
 
 
Supporting Information 
 
 
for Macromol. Rapid Commun., DOI: 10.1002/marc.201300777 
 
Preparation of Multilayered Polymeric Structures Using a 
Novel Four-Needle Coaxial Electrohydrodynamic Device 
 
Sheyda Labbaf, Hanif Ghanbar, Eleanor Stride, Mohan 
Edirisinghe* SupportingInformation 
 
Pr ep ar a tio n o f mu lt ila y er e d po ly me r ic stru ct ur e s us ing a no ve l fo ur - n e e d le coa xia l 
e le c tro hyd ro d y na mic dev ice  
Sheyda Labbaf 1 ,Hanif Ghanbar1 ,Eleanor Stride 2, 3  andMohan Edirisinghe 1, 2*  
1 DepartmentofMechanicalEngineering,Biomaterials Research Lab  
UniversityCollege London 
Torrington Place ,London WC1 7JE (UK)  
2 DepartmentofMechanicalEngineering 
UniversityCollege London 
Torrington Place ,London WC1E 7JE (UK)  
3 Institute ofBiomedicalEngineering  
Oxford University  
Oxford, OX3 7DQ (UK)  
* co r re sp o nd in g a utho r : m.e d ir ising he @ u c l.a c .uk  
 
  
 
Supporting Information - Evans BlueUV spectra 
 
 
 
 
 
 
 
 
 
 
 
  
 
 
Supporting Information - Hematoxylin UV spectra  
Supporting Information - Onepolymer(PEGin DCM10-90) with allfour dyes
 
 
Supporting Information - Onepolymer(PLGA in DMC 5-95) with allfour dyes
 
  
 
 
Supporting Information - Pyronin B UV spectra 
